# Supplementary material for: Effect of Obesity on Aquaporin5 Expression in Human Placental and Uterus Tissues
Source: J Clin Med. 2024 Jul 31;13(15):4490. doi: 10.3390/jcm13154490 (PMC11312882; doi:10.3390/jcm13154490)
Supplement: Supplementary file 1 [file jcm-13-04490-s001.zip]

Archive with 1 entries (1 files):
- jcm-3116945-supplementary.pdf
